# Supplementary material for: Dissecting the Acid Stress Response of Rhizobium tropici CIAT 899
Source: Front Microbiol. 2018 Apr 30;9:846. doi: 10.3389/fmicb.2018.00846 (PMC5936775; doi:10.3389/fmicb.2018.00846)
Supplement: Supplementary Table S1 — Complete list of differentially expressed genes. DEGs over-regulated in acid stress conditions. AR_vs_BR_UP (pH 6.8 vs. pH 4.5), AR_vs_BR_DOWN (pH 6.8 vs. pH 4.5) and AR_vs_CR_UP (pH 6.8 vs. acid shock 45 min). Genes differentially expressed in both conditions are highlighted in boldface. [file Data_Sheet_1.XLSX]

## Sheet: AR_vs_BR_UP
Locus tag	Location	Log2FC	COG	Function
RTCIAT899_RS13535	chromosome	6.13963		hypothetical protein
RTCIAT899_RS13545	chromosome	5.80312		hypothetical protein
RTCIAT899_RS04615	chromosome	5.7364	P	Mn/Zn ABC transporter permease
RTCIAT899_RS13530	chromosome	5.71729		hypothetical protein
RTCIAT899_RS04620	chromosome	5.52736	P	Mn/Zn ABC transporter ATP-binding protein
RTCIAT899_RS26115	pRtrCIAT899c	5.27773	P	potassium-transporting ATPase subunit A
RTCIAT899_RS27660	pRtrCIAT899c	5.17898	Q	L-lysine 6-monooxygenase (Lysine 6-N-hydroxylase)(Lysine N(6)-hydroxylase) (Lysine-N-oxygenase)
RTCIAT899_RS10390	chromosome	5.13086	P	zinc ABC transporter substrate-binding protein
RTCIAT899_RS07330	chromosome	5.12064	J	30S ribosomal protein S7
RTCIAT899_RS07325	chromosome	5.04746	J	30S ribosomal protein S12
RTCIAT899_RS28825	pRtrCIAT899c	4.87173	KT	phage shock protein A, PspA
RTCIAT899_RS13555	chromosome	4.78188	P	HmuS-like siderophore transporter
RTCIAT899_RS01890	chromosome	4.75459	S	metallopeptidase
RTCIAT899_RS13560	chromosome	4.70831	P	hemin ABC transporter substrate-binding protein
RTCIAT899_RS13540	chromosome	4.63208		membrane protein
RTCIAT899_RS07335	chromosome	4.60104	J	elongation factor G
RTCIAT899_RS28820	pRtrCIAT899c	4.4647	S	hypothetical protein
RTCIAT899_RS29995	pRtrCIAT899c	4.33226	KG	DeoR family transcriptional regulator
RTCIAT899_RS12735	chromosome	4.33142	E	2-isopropylmalate synthase
RTCIAT899_RS10890	chromosome	4.2525	EH	acetolactate synthase 3 large subunit
RTCIAT899_RS04610	chromosome	4.18039	P	Mn/Zn ABC transporter substrate-binding protein
RTCIAT899_RS23310	chromosome	4.17364		hypothetical protein
RTCIAT899_RS11275	chromosome	4.05132	M	transglycosylase
RTCIAT899_RS00960	chromosome	4.04059	P	Fe(3+) ABC transporter substrate-binding protein
RTCIAT899_RS06050	chromosome	3.94954	J	30S ribosomal protein S6
RTCIAT899_RS27650	pRtrCIAT899c	3.93798	JO	N(6)-hydroxylysine O-acetyltransferase
RTCIAT899_RS13565	chromosome	3.93558	P	iron ABC transporter
RTCIAT899_RS00345	chromosome	3.92932		hypothetical protein
RTCIAT899_RS10885	chromosome	3.90419	E	acetolactate synthase small subunit
RTCIAT899_RS27640	pRtrCIAT899c	3.89377	E	methionine gamma-lyase
RTCIAT899_RS06045	chromosome	3.88522	J	30S ribosomal protein S18
RTCIAT899_RS13550	chromosome	3.87391	H	HmuP/HemP-like siderophore transporter
RTCIAT899_RS31785	chromosome	3.83621		4'-phosphopantetheinyl transferase
RTCIAT899_RS09765	chromosome	3.82845	J	30S ribosomal protein S4
RTCIAT899_RS11795	chromosome	3.76195		hypothetical protein
RTCIAT899_RS23320	pRtrCIAT899c	3.74957	E	cysteine synthase
RTCIAT899_RS23315	chromosome	3.74727		lysine/ornithine decarboxylase
RTCIAT899_RS27645	chromosome	3.73369		MATE family efflux transporter
RTCIAT899_RS24410	pRtrCIAT899c	3.71244	S	hypothetical protein
RTCIAT899_RS30000	pRtrCIAT899c	3.6507	S	hypothetical protein
RTCIAT899_RS26110	chromosome	3.64613		ATPase
RTCIAT899_RS01655	chromosome	3.54801	J	50S ribosomal protein L35
RTCIAT899_RS15825	chromosome	3.54485	R	integral membrane protein
RTCIAT899_RS17535	chromosome	3.53152	P	divalent metal cation transporter
RTCIAT899_RS01660	chromosome	3.50855	J	50S ribosomal protein L20
RTCIAT899_RS02195	chromosome	3.4908	J	30S ribosomal protein S20
RTCIAT899_RS00350	chromosome	3.4836		hypothetical protein
RTCIAT899_RS18300	chromosome	3.44997	JO	acetyltransferase
RTCIAT899_RS13180	chromosome	3.44018	L	ATP-dependent RNA helicase
RTCIAT899_RS15830	chromosome	3.43729	K	hypothetical protein
RTCIAT899_RS26120	pRtrCIAT899c	3.4295	P	K+-transporting ATPase B subunit
RTCIAT899_RS07950	chromosome	3.4167	O	trigger factor
RTCIAT899_RS07545	pRtrCIAT899c	3.4167		hypothetical protein
RTCIAT899_RS15835	chromosome	3.38486	K	RNA polymerase sigma factor
RTCIAT899_RS16845	chromosome	3.37523	T	GTP-binding protein
RTCIAT899_RS02035	chromosome	3.33883	J	peptide chain release factor 3
RTCIAT899_RS00565	chromosome	3.31765	J	polyribonucleotide nucleotidyltransferase
RTCIAT899_RS01235	chromosome	3.29548	HC	FAD-dependent oxidoreductase
RTCIAT899_RS29985	pRtrCIAT899c	3.29085	E	sugar ABC transporter ATP-binding protein
RTCIAT899_RS27655	chromosome	3.26536		vicibactin biosynthesis non-ribosomal peptide synthase
RTCIAT899_RS18295	chromosome	3.25553	JO	acetyltransferase
RTCIAT899_RS25550	pRtrCIAT899c	3.24713	E	glycine oxidase ThiO
RTCIAT899_RS25260	pRtrCIAT899c	3.23733	P	NADPH-dependent ferric siderophore reductase
RTCIAT899_RS17735	chromosome	3.23323	J	elongation factor P
RTCIAT899_RS06040	chromosome	3.21775		membrane protein
RTCIAT899_RS25555	pRtrCIAT899c	3.21234	H	phosphomethylpyrimidine synthase ThiC
RTCIAT899_RS00500	chromosome	3.19686		tRNA-Ala
RTCIAT899_RS24100	pRtrCIAT899c	3.16691	MV	resistance nodulation cell division (RND) drug efflux pump, MFP component
RTCIAT899_RS07555	pRtrCIAT899c	3.1581		hypothetical protein
RTCIAT899_RS00340	chromosome	3.15008		hypothetical protein
RTCIAT899_RS27585	pRtrCIAT899c	3.12488	S	hypothetical protein
RTCIAT899_RS12545	chromosome	3.10382	J	50S ribosomal protein L25/general stress protein Ctc
RTCIAT899_RS27470	pRtrCIAT899c	3.09003	H	6-pyruvoyl tetrahydrobiopterin synthase
RTCIAT899_RS11790	chromosome	3.09003	P	nitrate/nitrite/cyanate ABC transporter permease
RTCIAT899_RS29990	pRtrCIAT899c	3.06234	IQR	estradiol 17-beta-dehydrogenase 8
RTCIAT899_RS23115	pRtrCIAT899c	3.05006	ET	polar amino acid ABC transporter substrate-binding protein
RTCIAT899_RS23355	pRtrCIAT899c	3.04465	P	energy transducer TonB
RTCIAT899_RS16595	chromosome	3.03915	C	ATP synthase subunit alpha
RTCIAT899_RS06335	chromosome	3.0263	J	aspartate--tRNA ligase
RTCIAT899_RS16335	chromosome	3.01227	S	hypothetical protein
RTCIAT899_RS14715	chromosome	2.99179	J	50S ribosomal protein L31
RTCIAT899_RS00605	chromosome	2.98461	K	transcription termination protein NusA
RTCIAT899_RS07410	chromosome	2.98396	J	50S ribosomal protein L5
RTCIAT899_RS17825	chromosome	2.9828	H	thiamine transporter substrate binding subunit
RTCIAT899_RS24105	pRtrCIAT899c	2.98097	MV	resistance nodulation cell division (RND) drug efflux pump, MFP component
RTCIAT899_RS15450	chromosome	2.97164	V	hemolysin D
RTCIAT899_RS07405	chromosome	2.96142	J	50S ribosomal protein L24
RTCIAT899_RS04850	chromosome	2.93618	E	3-deoxy-7-phosphoheptulonate synthase
RTCIAT899_RS27590	pRtrCIAT899c	2.93239	G	erythritol ABC transporter ATP-binding protein EryE
RTCIAT899_RS06205	chromosome	2.92752	F	nucleoside-diphosphate kinase
RTCIAT899_RS01900	chromosome	2.92684	M	hypothetical protein
RTCIAT899_RS16330	chromosome	2.90631	J	50S ribosomal protein L28
RTCIAT899_RS27580	pRtrCIAT899c	2.90579	G	carbohydrate kinase
RTCIAT899_RS04820	pRtrCIAT899c	2.89562		tRNA-Pro
RTCIAT899_RS04125	chromosome	2.87352	C	F0F1 ATP synthase subunit A
RTCIAT899_RS17215	chromosome	2.86271		tRNA-Gly
RTCIAT899_RS18455	chromosome	2.85965	CE	3-isopropylmalate dehydrogenase
RTCIAT899_RS29980	pRtrCIAT899c	2.8585	G	carbohydrate kinase
RTCIAT899_RS01885	chromosome	2.8426	R	hypothetical protein
RTCIAT899_RS02590	chromosome	2.84209	J	50S ribosomal protein L34
RTCIAT899_RS07415	chromosome	2.83943	J	30S ribosomal protein S14
RTCIAT899_RS16590	chromosome	2.83935	C	F0F1 ATP synthase subunit gamma
RTCIAT899_RS07340	chromosome	2.83801	J	elongation factor Tu
RTCIAT899_RS08405	chromosome	2.83006	J	30S ribosomal protein S2
RTCIAT899_RS15310	chromosome	2.82021	R	acetyltransferase
RTCIAT899_RS07470	chromosome	2.82019	K	DNA-directed RNA polymerase subunit alpha
RTCIAT899_RS07400	chromosome	2.81747	J	50S ribosomal protein L14
RTCIAT899_RS17380	chromosome	2.81354	P	ABC transporter ATP-binding protein
RTCIAT899_RS28815	pRtrCIAT899c	2.80539	G	AMP-dependent ligase
RTCIAT899_RS17070	chromosome	2.7999	J	50S ribosomal protein L19
RTCIAT899_RS00335	pRtrCIAT899c	2.79101		tRNA-Met
RTCIAT899_RS03975	chromosome	2.78221	J	isoleucine--tRNA ligase
RTCIAT899_RS24415	pRtrCIAT899c	2.77919	S	sulfite reductase
RTCIAT899_RS07425	chromosome	2.77872	J	50S ribosomal protein L6
RTCIAT899_RS12800	chromosome	2.76864	EH	anthranilate synthase
RTCIAT899_RS16600	chromosome	2.75906	C	ATP synthase F1, delta subunit
RTCIAT899_RS02585	chromosome	2.75795	J	ribonuclease P protein component
RTCIAT899_RS23175	pRtrCIAT899c	2.75376		hypothetical protein
RTCIAT899_RS15445	chromosome	2.74079	GEPR	MFS transporter
RTCIAT899_RS17890	chromosome	2.73	J	50S ribosomal protein L32
RTCIAT899_RS07420	chromosome	2.72576	J	30S ribosomal protein S8
RTCIAT899_RS07465	chromosome	2.71574	J	30S ribosomal protein S11
RTCIAT899_RS07345	chromosome	2.71556	J	30S ribosomal protein S10
RTCIAT899_RS25540	pRtrCIAT899c	2.70596	H	thiazole synthase
RTCIAT899_RS05945	chromosome	2.69562	J	cysteine--tRNA ligase
RTCIAT899_RS10220	chromosome	2.69556	P	aliphatic sulfonate ABC transporter substrate-binding protein
RTCIAT899_RS11785	chromosome	2.69172	S	nitrate/nitrite/cyanate ABC transporter ATP-binding protein
RTCIAT899_RS29960	chromosome	2.68995		putative sugar ABC transporter, substrate-binding protein
RTCIAT899_RS12575	chromosome	2.68927	J	GTP-binding protein YchF
RTCIAT899_RS11080	chromosome	2.68152	H	pantoate--beta-alanine ligase
RTCIAT899_RS12620	chromosome	2.67939	V	drug efflux ABC transporter ATP-binding/permease
RTCIAT899_RS10385	chromosome	2.67846	P	zinc ABC uptake transporter ZnuC-like ATP-binding protein
RTCIAT899_RS00600	chromosome	2.66652	R	hypothetical protein
RTCIAT899_RS06035	chromosome	2.65882	J	50S ribosomal protein L9
RTCIAT899_RS09555	chromosome	2.65149	J	tyrosine--tRNA ligase
RTCIAT899_RS16015	chromosome	2.64112	E	aspartate kinase
RTCIAT899_RS00355	chromosome	2.62958	M	hypothetical protein
RTCIAT899_RS01880	chromosome	2.62529	S	hypothetical protein
RTCIAT899_RS00585	chromosome	2.61474	J	ribosome-binding factor A
RTCIAT899_RS25705	pRtrCIAT899c	2.61151	Q	glyoxalase/bleomycin resistance protein/dioxygenase
RTCIAT899_RS02980	pRtrCIAT899b	2.6053		hypothetical protein
RTCIAT899_RS07475	chromosome	2.60484	J	50S ribosomal protein L17
RTCIAT899_RS07290	chromosome	2.59751	J	50S ribosomal protein L11
RTCIAT899_RS16585	chromosome	2.58524	C	ATP synthase subunit beta
RTCIAT899_RS08410	chromosome	2.58205	J	elongation factor Ts
RTCIAT899_RS00595	chromosome	2.57059	J	translation initiation factor IF-2
RTCIAT899_RS23235	pRtrCIAT899c	2.55511	ET	polar amino acid ABC transporter substrate-binding protein
RTCIAT899_RS14750	chromosome	2.55353	G	inositol monophosphatase
RTCIAT899_RS11145	chromosome	2.54459	JO	GNAT family acetyltransferase
RTCIAT899_RS10760	chromosome	2.54061	K	TetR family transcriptional regulator
RTCIAT899_RS26415	chromosome	2.53458		hypothetical protein
RTCIAT899_RS29955	chromosome	2.53294		oxidoreductase
RTCIAT899_RS18495	chromosome	2.52702	S	hypothetical protein
RTCIAT899_RS24110	pRtrCIAT899c	2.52627	V	resistance nodulation cell division (RND) drug efflux pump, inner membrane component
RTCIAT899_RS01665	chromosome	2.52512	J	phenylalanine--tRNA ligase subunit alpha
RTCIAT899_RS02580	chromosome	2.52051	M	membrane protein insertase YidC
RTCIAT899_RS09255	chromosome	2.51409	J	threonine--tRNA ligase
RTCIAT899_RS07350	chromosome	2.50207	J	50S ribosomal protein L3
RTCIAT899_RS04135	chromosome	2.49937	C	ATP synthase B' chain (Subunit II)
RTCIAT899_RS25665	pRtrCIAT899c	2.49885	EM	dihydrodipicolinate synthase family protein
RTCIAT899_RS27575	pRtrCIAT899c	2.49717	C	aerobic glycerol-3-phosphate dehydrogenase
RTCIAT899_RS19165	pRtrCIAT899a	2.47529	T	S15 family serine protease
RTCIAT899_RS12305	chromosome	2.46782	V	MATE family efflux transporter
RTCIAT899_RS06820	chromosome	2.45763		tRNA-Asp
RTCIAT899_RS04140	chromosome	2.44769	C	ATP synthase B chain (Subunit I)
RTCIAT899_RS07945	pRtrCIAT899c	2.43344		tRNA-Leu
RTCIAT899_RS05570	chromosome	2.42029	M	family 2 glycosyl transferase
RTCIAT899_RS18525	chromosome	2.40081	F	bifunctional phosphoribosylaminoimidazolecarboxamide formyltransferase/inosine monophosphate cyclohydrolase
RTCIAT899_RS00850	chromosome	2.39726	E	ABC transporter ATP-binding protein
RTCIAT899_RS07230	pRtrCIAT899c	2.3967		tRNA-Tyr
RTCIAT899_RS30805	chromosome	2.39091		hypothetical protein
RTCIAT899_RS07295	chromosome	2.39078	J	50S ribosomal protein L1
RTCIAT899_RS03580	chromosome	2.38948	L	DEAD/DEAH box helicase
RTCIAT899_RS10395	chromosome	2.3858	R	cobalamin synthesis protein
RTCIAT899_RS05720	chromosome	2.3801		porin
RTCIAT899_RS00485	chromosome	2.37403	F	cytidylate kinase
RTCIAT899_RS06655	chromosome	2.36696	P	phosphate ABC transporter substrate-binding protein PstS
RTCIAT899_RS31480	chromosome	2.36314	PH	siderophore ABC transporter ATP-binding protein
RTCIAT899_RS23110	pRtrCIAT899c	2.3586	E	polar amino acid ABC transporter permease
RTCIAT899_RS10215	chromosome	2.35724	HR	alkanesulfonate monooxygenase, FMNH(2)-dependent
RTCIAT899_RS00495	chromosome	2.34528		TIGR02300 family protein
RTCIAT899_RS07020	chromosome	2.33923	J	50S ribosomal protein L33
RTCIAT899_RS00610	chromosome	2.32215	J	ribosome maturation factor
RTCIAT899_RS16895	chromosome	2.31377	J	23S rRNA (adenine(2503)-C(2))-methyltransferase RlmN
RTCIAT899_RS18305	pRtrCIAT899c	2.312		hypothetical protein
RTCIAT899_RS27595	pRtrCIAT899c	2.30992	G	sugar ABC transporter permease
RTCIAT899_RS03720	chromosome	2.3092	R	IMP dehydrogenase
RTCIAT899_RS18285	chromosome	2.30348	J	50S ribosomal protein L21
RTCIAT899_RS01240	chromosome	2.30019	H	riboflavin biosynthesis protein
RTCIAT899_RS28830	pRtrCIAT899c	2.30005	K	transcriptional regulator
RTCIAT899_RS23105	pRtrCIAT899c	2.29209	E	polar amino acid ABC transporter permease
RTCIAT899_RS18290	chromosome	2.29017	J	50S ribosomal protein L27
RTCIAT899_RS10210	chromosome	2.28719	P	aliphatic sulfonate ABC transporter permease
RTCIAT899_RS00030	chromosome	2.28598	U	protein-export chaperone SecB
RTCIAT899_RS07930	chromosome	2.27541	J	methylenetetrahydrofolate--tRNA-(uracil(54)-C(5))-methyltransferase (FADH(2)-oxidizing) TrmFO
RTCIAT899_RS15950	chromosome	2.26037	H	methyltransferase type 11
RTCIAT899_RS09760	chromosome	2.25812	E	glutaminase
RTCIAT899_RS07200	chromosome	2.25322	J	peptide chain release factor 2
RTCIAT899_RS23100	pRtrCIAT899c	2.24122	E	polar amino acid ABC transporter ATP-binding protein
RTCIAT899_RS31470	pRtrCIAT899c	2.23976	P	siderophore ABC transporter substrate-binding protein
RTCIAT899_RS12340	chromosome	2.23796	EF	carbamoyl phosphate synthase large subunit
RTCIAT899_RS17385	chromosome	2.23685	P	NMT1/THI5-like protein
RTCIAT899_RS18590	chromosome	2.21389	K	transcription termination factor Rho
RTCIAT899_RS16095	chromosome	2.2112	U	preprotein translocase subunit SecA
RTCIAT899_RS16580	chromosome	2.20414	C	F0F1 ATP synthase subunit epsilon
RTCIAT899_RS15285	chromosome	2.20398	R	cobalamin synthesis protein
RTCIAT899_RS01670	chromosome	2.20307	J	phenylalanine--tRNA ligase subunit beta
RTCIAT899_RS13850	chromosome	2.18622	J	ribosomal large subunit pseudouridine synthase D
RTCIAT899_RS06825	pRtrCIAT899c	2.17732		tRNA-Asp
RTCIAT899_RS03135	chromosome	2.15148	U	protein translocase subunit SecDF
RTCIAT899_RS22015	pRtrCIAT899b	2.14607	I	phosphatidylethanolamine N-methyltransferase
RTCIAT899_RS14585	chromosome	2.14168	KJ	transcriptional regulator
RTCIAT899_RS14415	chromosome	2.13936	HR	phosphoglycerate dehydrogenase
RTCIAT899_RS12415	chromosome	2.13903	E	aspartate aminotransferase A
RTCIAT899_RS00175	chromosome	2.13737	H	adenosylhomocysteinase
RTCIAT899_RS15945	chromosome	2.13449	I	putative hydrolase
RTCIAT899_RS05530	chromosome	2.13393	P	magnesium transporter
RTCIAT899_RS07430	chromosome	2.10748	J	50S ribosomal protein L18
RTCIAT899_RS07355	chromosome	2.10042	J	50S ribosomal protein L4
RTCIAT899_RS08415	chromosome	2.0946	F	UMP kinase
RTCIAT899_RS00570	chromosome	2.07734	J	30S ribosomal protein S15
RTCIAT899_RS09925	pRtrCIAT899c	2.07617		hypothetical protein
RTCIAT899_RS15210	chromosome	2.06767	J	30S ribosomal protein S21
RTCIAT899_RS26100	pRtrCIAT899c	2.06702	I	import inner membrane translocase subunit Tim44
RTCIAT899_RS15315	chromosome	2.06553	E	Orn/DAP/Arg decarboxylase
RTCIAT899_RS01445	chromosome	2.04299		hypothetical protein
RTCIAT899_RS09200	chromosome	2.03841	U	preprotein translocase subunit SecG
RTCIAT899_RS15475	chromosome	2.03249	J	glutamate--tRNA ligase
RTCIAT899_RS00780	chromosome	1.99386	S	SH3 type 3 domain-containing protein
RTCIAT899_RS18175	chromosome	1.986	M	dTDP-glucose 4,6-dehydratase
RTCIAT899_RS04130	chromosome	1.97151	C	hypothetical protein
RTCIAT899_RS10055	chromosome	1.97142	E	3-deoxy-7-phosphoheptulonate synthase
RTCIAT899_RS15035	chromosome	1.96631	O	heat-shock protein Hsp20
RTCIAT899_RS01245	chromosome	1.96001		hypothetical protein
RTCIAT899_RS07905	chromosome	1.95662	U	preprotein translocase YajC subunit
RTCIAT899_RS12295	chromosome	1.94874	EF	carbamoyl phosphate synthase small subunit
RTCIAT899_RS17040	chromosome	1.94034	U	signal recognition particle protein
RTCIAT899_RS16215	chromosome	1.93174	E	argininosuccinate lyase
RTCIAT899_RS07435	chromosome	1.92725	J	30S ribosomal protein S5
RTCIAT899_RS12425	chromosome	1.92358	GER	DMT family permease
RTCIAT899_RS23095	pRtrCIAT899c	1.90616	G	hypothetical protein
RTCIAT899_RS07285	chromosome	1.9052	K	transcription termination/antitermination protein NusG
RTCIAT899_RS02875	chromosome	1.90505	O	Hsp33 family chaperone
RTCIAT899_RS16685	chromosome	1.89116	C	dihydrolipoamide succinyltransferase
RTCIAT899_RS03990	chromosome	1.88924		pseudouridine synthase
RTCIAT899_RS06625	chromosome	1.88554	J	50S ribosomal protein L13
RTCIAT899_RS19160	pRtrCIAT899a	1.87628	T	alpha/beta hydrolase fold-1 catalytic domain-containing protein
RTCIAT899_RS07460	chromosome	1.85782	J	30S ribosomal protein S13
RTCIAT899_RS07370	pRtrCIAT899c	1.85336	J	30S ribosomal protein S19
RTCIAT899_RS15480	chromosome	1.85069	J	lysine--tRNA ligase
RTCIAT899_RS00760	chromosome	1.83544	O	molecular chaperone DnaK
RTCIAT899_RS00260	chromosome	1.83463	O	ATP-dependent protease ATP-binding subunit HslU
RTCIAT899_RS04690	chromosome	1.82075	GR	haloacid dehalogenase
RTCIAT899_RS00480	chromosome	1.80405	J	30S ribosomal protein S1
RTCIAT899_RS02890	chromosome	1.80137	E	O-succinylhomoserine sulfhydrylase
RTCIAT899_RS07360	chromosome	1.7745	J	50S ribosomal protein L23
RTCIAT899_RS12525	chromosome	1.76892	FE	ribose-phosphate pyrophosphokinase
RTCIAT899_RS07365	chromosome	1.76525	J	50S ribosomal protein L2
RTCIAT899_RS19570	pRtrCIAT899c	1.75258		transcriptional regulator
RTCIAT899_RS23615	chromosome	1.75212		hypothetical protein
RTCIAT899_RS00255	chromosome	1.75211	O	ATP-dependent protease subunit HslV
RTCIAT899_RS09825	chromosome	1.74386	J	alanine--tRNA ligase
RTCIAT899_RS04235	chromosome	1.73489	J	glycine--tRNA ligase subunit beta
RTCIAT899_RS11515	chromosome	1.72998	E	methionine synthase
RTCIAT899_RS17755	chromosome	1.72552	E	homoserine O-succinyltransferase
RTCIAT899_RS00235	chromosome	1.7187	E	1-(5-phosphoribosyl)-5-[(5-phosphoribosylamino)methylideneamino]imidazole-4-carboxamide isomerase
RTCIAT899_RS00265	chromosome	1.71256	M	hypothetical protein
RTCIAT899_RS18480	chromosome	1.70214	E	aspartate-semialdehyde dehydrogenase
RTCIAT899_RS08900	chromosome	1.69166	O	peptidyl-prolyl cis-trans isomerase
RTCIAT899_RS08910	chromosome	1.68604	J	tRNA preQ1(34) S-adenosylmethionine ribosyltransferase-isomerase QueA
RTCIAT899_RS17980	chromosome	1.68083	V	cyclic beta-1,2-glucan ABC transporter
RTCIAT899_RS13855	chromosome	1.66896	K	RNA polymerase factor sigma-32
RTCIAT899_RS12770	chromosome	1.66534	S	hypothetical protein
RTCIAT899_RS08790	chromosome	1.66261	LK	transcription-repair coupling factor
RTCIAT899_RS14255	chromosome	1.6583	P	metal ABC transporter substrate-binding protein
RTCIAT899_RS16695	chromosome	1.65781	C	2-oxoglutarate dehydrogenase subunit E1
RTCIAT899_RS07245	chromosome	1.64741	J	elongation factor Tu
RTCIAT899_RS18310	chromosome	1.64029	DL	GTPase ObgE
RTCIAT899_RS08820	chromosome	1.63967	R	invasion protein B
RTCIAT899_RS06620	chromosome	1.63818	J	30S ribosomal protein S9
RTCIAT899_RS05750	chromosome	1.6331	K	DNA-directed RNA polymerase subunit omega
RTCIAT899_RS17050	chromosome	1.62387	J	30S ribosomal protein S16
RTCIAT899_RS29165	pRtrCIAT899c	1.59329	G	beta-galactosidase
RTCIAT899_RS14420	chromosome	1.59215	HE	phosphoserine aminotransferase
RTCIAT899_RS11375	chromosome	1.58031	V	hypothetical protein
RTCIAT899_RS18315	chromosome	1.57792	E	glutamate 5-kinase
RTCIAT899_RS10160	chromosome	1.57738	M	OmpA family protein
RTCIAT899_RS16715	chromosome	1.57479	C	malate dehydrogenase
RTCIAT899_RS07445	pRtrCIAT899c	1.55322	J	50S ribosomal protein L15
RTCIAT899_RS00200	chromosome	1.55124	TK	DNA-binding response regulator
RTCIAT899_RS17090	chromosome	1.5392	E	3-isopropylmalate dehydratase large subunit
RTCIAT899_RS07810	chromosome	1.53286	J	valine--tRNA ligase
RTCIAT899_RS06115	chromosome	1.5296		SurA domain-containing protein
RTCIAT899_RS07280	chromosome	1.52852	U	preprotein translocase subunit SecE
RTCIAT899_RS01595	chromosome	1.51838		elongation factor 4
RTCIAT899_RS11345	chromosome	1.5125	R	energy-dependent translational throttle protein EttA
RTCIAT899_RS02870	chromosome	1.51218	E	ornithine carbamoyltransferase
RTCIAT899_RS04885	chromosome	1.49939	EH	sulfate adenylyltransferase subunit 2 (ATP-sulfurylase small subunit)
RTCIAT899_RS13865	chromosome	1.49763	F	adenylosuccinate synthase
RTCIAT899_RS12190	pRtrCIAT899c	1.48068		hypothetical protein
RTCIAT899_RS00755	chromosome	1.46028	O	molecular chaperone DnaJ
RTCIAT899_RS20145	pRtrCIAT899b	1.45895	R	N-acyltransferase NodA3
RTCIAT899_RS15995	chromosome	1.45217	S	hypothetical protein
RTCIAT899_RS12345	chromosome	1.44574	K	transcription elongation factor GreA
RTCIAT899_RS02245	chromosome	1.43956	O	nucleotide exchange factor GrpE
RTCIAT899_RS03905	chromosome	1.43445	J	histidine--tRNA ligase
RTCIAT899_RS25255	pRtrCIAT899c	1.42548	O	molecular chaperone HtpG
RTCIAT899_RS16710	chromosome	1.42247	C	succinate--CoA ligase subunit beta
RTCIAT899_RS04890	chromosome	1.4097	EH	phosphoadenosine phosphosulfate reductase
RTCIAT899_RS07310	chromosome	1.40762	K	DNA-directed RNA polymerase subunit beta
RTCIAT899_RS10755	chromosome	1.39887	EH	ketol-acid reductoisomerase
RTCIAT899_RS08905	chromosome	1.38482	O	peptidyl-prolyl cis-trans isomerase
RTCIAT899_RS16835	chromosome	1.38021	CP	inorganic diphosphatase
RTCIAT899_RS15990	chromosome	1.37647	O	ATP-dependent chaperone ClpB
RTCIAT899_RS05445	chromosome	1.34546	O	protease HtrA
RTCIAT899_RS09585	chromosome	1.33948	L	ATP-dependent RNA helicase RhlE
RTCIAT899_RS17950	chromosome	1.33208	ET	amino acid ABC transporter substrate-binding protein
RTCIAT899_RS04880	chromosome	1.32507	P	sulfate adenylyltransferase
RTCIAT899_RS08420	chromosome	1.31563	J	ribosome recycling factor
RTCIAT899_RS31520	pRtrCIAT899c	1.30647		porin
RTCIAT899_RS08645	chromosome	1.30548	C	ferredoxin--NADP(+) reductase
RTCIAT899_RS00285	chromosome	1.27132	M	transpeptidase
RTCIAT899_RS07880	chromosome	1.27058	J	serine--tRNA ligase
RTCIAT899_RS11325	chromosome	1.24963	M	murein transglycosylase
RTCIAT899_RS02430	chromosome	1.14297	H	methionine adenosyltransferase
RTCIAT899_RS07450	chromosome	1.14121	U	preprotein translocase subunit SecY
RTCIAT899_RS18550	chromosome	1.10595	J	leucine--tRNA ligase
RTCIAT899_RS10425	chromosome	1.10543	IQ	beta-ketoacyl-ACP synthase II
RTCIAT899_RS08635	chromosome	1.10163	P	nitrate/sulfite reductase
RTCIAT899_RS00135	chromosome	1.07459	I	acetyl-CoA carboxylase subunit beta
RTCIAT899_RS06090	chromosome	1.06299	D	aminodeoxychorismate lyase
RTCIAT899_RS16090	chromosome	1.00823	O	peptidyl-prolyl cis-trans isomerase
RTCIAT899_RS10420	chromosome	0.993635	IQ	beta-ketoacyl-ACP synthase II
RTCIAT899_RS00540	chromosome	0.961875	IQ	beta-ketoacyl-[acyl-carrier-protein] synthase I
RTCIAT899_RS07265	chromosome	0.960573	M	hypothetical protein
RTCIAT899_RS16195	chromosome	0.95917	C	electron transfer flavoprotein subunit beta
RTCIAT899_RS15215	chromosome	0.958245	R	O-linked GlcNAc transferase
RTCIAT899_RS11170	chromosome	0.907082	M	lipoprotein
RTCIAT899_RS03510	chromosome	0.904488	G	glucose-6-phosphate dehydrogenase
RTCIAT899_RS10065	chromosome	0.900061	S	hypothetical protein
RTCIAT899_RS24955	pRtrCIAT899c	0.860069	E	branched chain amino acid ABC transporter substrate-binding protein
RTCIAT899_RS15015	chromosome	0.806278	E	glutamate synthase
RTCIAT899_RS06940	chromosome	0.800899	J	proline--tRNA ligase
RTCIAT899_RS10925	chromosome	0.797	O	protease modulator HflK
RTCIAT899_RS17995	chromosome	0.75681	G	cyclic beta 1-2 glucan synthetase
RTCIAT899_RS06405	chromosome	0.704268	M	peptidoglycan-binding protein
RTCIAT899_RS03505	chromosome	0.678357	G	6-phosphogluconolactonase
RTCIAT899_RS14670	chromosome	0.671675	G	type I glyceraldehyde-3-phosphate dehydrogenase
RTCIAT899_RS14665	chromosome	0.621424	G	transketolase
RTCIAT899_RS17865	chromosome	0.587344	L	helicase
RTCIAT899_RS12250	chromosome	0.539696	K	RNA polymerase sigma factor RpoD

## Sheet: AR_vs_BR_DOWN
Locus tag	Location	Log2FC	COG category	Function
RTCIAT899_RS11180	chromosome	-0.772454	D	cell division protein FtsZ
RTCIAT899_RS01260	chromosome	-0.77389		BMP family ABC transporter substrate-binding protein
RTCIAT899_RS10165	chromosome	-0.916725		polar amino acid ABC transporter substrate-binding protein
RTCIAT899_RS25455	pRtrCIAT899c	-1.00664	C	oxidoreductase alpha (molybdopterin) subunit
RTCIAT899_RS15135	chromosome	-1.01536	G	maltodextrin phosphorylase
RTCIAT899_RS02985	chromosome	-1.272	E	glutamine synthetase 2
RTCIAT899_RS29070	pRtrCIAT899c	-1.30115		UTP--glucose-1-phosphate uridylyltransferase
RTCIAT899_RS12875	chromosome	-1.58023		choline ABC transporter substrate-binding protein
RTCIAT899_RS13750	chromosome	-1.58079		amino acid ABC transporter permease
RTCIAT899_RS15110	chromosome	-1.71309	S	transglutaminase
RTCIAT899_RS13205	chromosome	-1.72431		transglutaminase
RTCIAT899_RS13620	chromosome	-2.01439	E	Zn-dependent hydrolase
RTCIAT899_RS27150	pRtrCIAT899c	-2.3577		polyamine ABC transporter permease
RTCIAT899_RS01510	chromosome	-2.44928	G	sugar ABC transporter substrate-binding protein
RTCIAT899_RS28315	pRtrCIAT899c	-2.56491	T	hybrid sensor histidine kinase/response regulator
RTCIAT899_RS29770	pRtrCIAT899c	-2.57135		polar amino acid ABC transporter permease
RTCIAT899_RS28150	pRtrCIAT899c	-2.5944	G	amino acid ABC transporter substrate-binding protein
RTCIAT899_RS25690	pRtrCIAT899c	-2.6743	J	amidase
RTCIAT899_RS13610	chromosome	-2.68474	F	dihydropyrimidine dehydrogenase subunit B
RTCIAT899_RS13635	chromosome	-2.69012		ABC transporter ATP-binding protein
RTCIAT899_RS25695	pRtrCIAT899c	-2.69371	M	periplasmic protein
RTCIAT899_RS07785	chromosome	-2.73409		porin
RTCIAT899_RS13650	chromosome	-2.76516		nitrate ABC transporter substrate-binding protein
RTCIAT899_RS27145	pRtrCIAT899c	-3.14377	E	polyamine ABC transporter substrate-binding protein
RTCIAT899_RS09180	chromosome	-3.3418	P	nickel transporter
RTCIAT899_RS11410	chromosome	-3.39789	E	amino acid permease-associated region
RTCIAT899_RS25855	pRtrCIAT899c	-3.519	E	peptide ABC transporter substrate-binding protein
RTCIAT899_RS28290	pRtrCIAT899c	-4.75785		ABC transporter ATP-binding protein
RTCIAT899_RS28295	pRtrCIAT899c	-5.26396		ABC transporter ATP-binding protein
RTCIAT899_RS28300	pRtrCIAT899c	-5.87605	E	urea ABC transporter permease subunit UrtC
RTCIAT899_RS28305	pRtrCIAT899c	-6.58004	E	urea ABC transporter permease subunit UrtB
RTCIAT899_RS28310	pRtrCIAT899c	-7.54598	E	urea ABC transporter substrate-binding protein

## Sheet: AR_vs_CR_UP
Locus tag	Location	Log2FC	COG category	Function
RTCIAT899_RS24705	pRtrCIAT899c	5.2804	P	nitrate ABC transporter, permease protein
RTCIAT899_RS10390	chromosome	5.22541	P	zinc ABC transporter substrate-binding protein
RTCIAT899_RS24685	pRtrCIAT899c	4.82952	C	nitrate reductase
RTCIAT899_RS28820	pRtrCIAT899c	4.71886		hypothetical protein
RTCIAT899_RS07785	chromosome	4.60487		porin
RTCIAT899_RS28825	pRtrCIAT899c	4.41989	T	phage shock protein A, PspA
RTCIAT899_RS02060	chromosome	3.05913	P	choline-sulfatase
RTCIAT899_RS10685	chromosome	2.92588		hypothetical protein
RTCIAT899_RS20590	pRtrCIAT899b	2.5421		coproporphyrinogen III oxidase
RTCIAT899_RS10890	chromosome	2.25051	H	acetolactate synthase 3 large subunit
RTCIAT899_RS16685	chromosome	1.98252	C	dihydrolipoamide succinyltransferase
